# Supplementary material for: Vertebrate OTOP1 is also an alkali-activated channel
Source: Nat Commun. 2023 Jan 3;14:26. doi: 10.1038/s41467-022-35754-9 (PMC9810603; doi:10.1038/s41467-022-35754-9)
Supplement: Supplementary file 3 — Source Data [file 41467_2022_35754_MOESM3_ESM.zip]

Archive with 3 entries (2 files):
- source data/
- source data/Source Data1.xlsx
- source data/Source Data2.xlsx
