# Supplementary material for: Vertebrate OTOP1 is also an alkali-activated channel
Source: Nat Commun. 2023 Jan 3;14:26. doi: 10.1038/s41467-022-35754-9 (PMC9810603; doi:10.1038/s41467-022-35754-9)
Supplement: Supplementary file 3 — Source Data [file 41467_2022_35754_MOESM3_ESM.zip › source data/Source Data1.xlsx]

## Sheet: Figure 1b
			normalized currents (IpHtest/IpH4.0)
pH	[H+] (M)	[OH-] (uM)	1	2	3	4
8	1e-08	1	0.0855415	0.0242286	0.035586	0.0449103
8.5	3.16228e-09	3.2	0.167771	0.062017	0.103952	0.13173
9	1e-09	10	0.226972	0.095911	0.163853	0.199139
9.5	3.16228e-10	32	0.285068	0.130855	0.205074	0.242498
10	1e-10	100	0.372766	0.198699	0.284688	0.369777
10.5	3.16228e-11	320	0.460515	0.28197	0.368927	0.470065

## Sheet: Figure 1c
		Inhibition(1-I pH8.0+Zn2+/IpH8.0)
[Zn2+]	[Zn2+] (M)
100nM	1e-07	0.0808383	0.0841372	0.050355	0.072577	0.044084
1uM	1e-06	0.155623	0.207067	0.165236	0.162449	0.209811
10uM	1e-05	0.551378	0.623156	0.633773
100uM	0.0001	0.814472	0.885668	0.747755
1mM	0.001	0.868198	0.950272	0.867029	0.840354	0.946336

## Sheet: Figure 1e
	EM (mV)										EH (mV)
pH
8	-42.4	-42	-44.2	-55.5	-42.6	-39.7	-48.2	-38.1	-43.7		-43.75
8.25	-57.7	-48.7	-58.3	-52.7	-55.5	-66.2	-61.7				-58.54
8.5	-84.8	-82.07	-76.14	-59.73	-74.32	-65	-72.4				-73.32
8.75	-92.55	-79.79	-94.38	-97.57	-86.63						-88.1

## Sheet: Figure 1f
	HEK1(pH7.4)							HEK1(pH9.5)							HEK1(pH4.0)
	musOTOP1-1(pH7.4)							musOTOP1-1(pH9.5)							musOTOP1-1(pH4.0)

## Sheet: Figure 1g
Relative fluorescence intensity (F/F0)
	Time (s)	mus OTOP1							Time (s)	HEK293T
	1	1	2	3					1	1	2	3	4	5	6
	2	0.987552	0.992278	1.00448					2	0.991561	1.01255	0.977876	0.985075	1.01449	0.985
	3	0.987552	1.01158	1.00897					3	0.995781	1	0.969027	1.00497	0.985507	0.985
	4	1.0166	1	1.00897					4	1.0211	0.995816	0.995575	0.995025	0.995169	1.015
	5	1.0083	0.996139	1.00448					5	1.00844	0.991632	0.986726	1	1.00483	1
	6	1.00415	1	1.01345					6	0.995781	0.991632	0.99115	0.99005	1	0.99
	7	0.975104	0.988417	1.00448					7	0.983122	1.00418	0.955752	0.995025	0.975845	0.995
	8	0.987552	1	1.01345					8	0.991561	1.0251	0.977876	0.985075	1	0.99
	9	1.00415	0.984556	1.01345					9	0.978903	1.00837	0.986726	0.970149	0.975845	1.01
	10	0.995851	0.996139	1					10	0.995781	1.01674	0.964602	0.970149	0.966184	0.985
	11	1.0083	0.984556	1.00448					11	0.983122	1	0.964602	0.99005	1	0.955
	12	1.0166	0.996139	1					12	0.966245	0.983264	0.969027	1	0.980676	1.005
	13	0.995851	0.976834	0.995516					13	0.978903	1.01255	0.964602	0.975124	0.975845	0.975
	14	0.975104	0.984556	0.982063					14	0.978903	0.991632	0.955752	0.950249	0.975845	0.99
	15	0.991701	0.976834	1.00448					15	0.974684	0.983264	0.973451	0.955224	0.975845	0.98
	16	0.995851	1	1.03587					16	0.966245	1.00418	0.969027	0.985075	0.990338	0.965
	17	1.01245	0.976834	0.995516					17	0.974684	1	0.973451	0.995025	0.995169	0.985
	18	0.991701	0.992278	0.991031					18	0.995781	0.979079	0.969027	0.965174	0.990338	0.99
	19	1.0083	1.00386	1.01794					19	0.974684	0.974895	0.99115	0.970149	0.971014	0.995
	20	0.979253	1.0193	1					20	0.978903	0.970711	0.973451	0.965174	0.971014	0.965
	21	1.0166	1	0.982063					21	0.957806	0.970711	0.951327	0.960199	0.961353	0.985
	22	0.987552	0.988417	0.991031					22	0.962025	0.970711	0.955752	0.945274	0.951691	0.965
	23	0.966805	0.96139	0.96861					23	0.974684	0.966527	0.946903	0.9801	0.966184	0.97
	24	0.991701	0.976834	0.982063					24	0.978903	0.974895	0.964602	0.9801	0.980676	0.99
	25	0.979253	0.96139	0.995516					25	0.974684	0.983264	0.951327	0.970149	0.951691	0.985
	26	0.983402	0.96139	0.982063					26	0.974684	0.974895	0.964602	0.985075	0.990338	0.955
	27	0.979253	0.957529	0.986547					27	0.970464	0.983264	0.986726	0.975124	0.975845	0.985
	28	0.991701	0.942085	0.982063					28	0.978903	0.974895	0.969027	0.9801	0.980676	0.985
	29	0.966805	0.934363	0.96861					29	0.974684	0.979079	0.933628	0.965174	0.990338	0.98
	30	0.966805	0.926641	0.955157					30	0.966245	0.974895	0.982301	0.99005	1.00483	0.98
	31	0.991701	0.92278	0.955157					31	1	0.983264	0.938053	0.975124	0.975845	0.95
	32	0.962656	0.942085	0.964126					32	1	0.970711	0.938053	0.9801	0.975845	1
	33	0.975104	0.938224	0.964126					33	0.970464	1	0.955752	0.985075	0.975845	0.955
	34	0.962656	0.938224	0.959641					34	0.983122	0.983264	0.973451	0.985075	0.980676	0.995
	35	0.966805	0.907336	0.959641					35	0.978903	0.962343	0.946903	0.975124	0.975845	0.98
	36	0.950207	0.911197	0.955157					36	0.966245	0.991632	0.951327	0.975124	0.985507	0.985
	37	0.950207	0.903475	0.946188					37	0.970464	0.970711	0.946903	1.00497	0.971014	0.965
	38	0.941909	0.911197	0.941704					38	0.987342	0.995816	0.973451	0.985075	0.995169	1.01
	39	0.950207	0.888031	0.932735					39	0.974684	1.02092	0.969027	0.965174	0.980676	0.995
	40	0.946058	0.888031	0.932735					40	0.991561	0.995816	0.960177	0.985075	0.980676	0.99
	41	0.941909	0.868726	0.923767					41	1	0.991632	0.973451	0.995025	0.990338	0.975
	42	0.941909	0.880309	0.946188					42	0.970464	1	0.951327	0.970149	1.01449	0.975
	43	0.941909	0.864865	0.919283					43	0.978903	0.983264	0.951327	0.99005	0.975845	0.97
	44	0.946058	0.864865	0.932735					44	0.987342	0.979079	0.946903	0.985075	0.975845	0.99
	45	0.937759	0.876448	0.919283					45	0.983122	0.974895	0.946903	0.985075	0.990338	0.97
	46	0.917012	0.84556	0.941704					46	0.987342	0.983264	0.955752	0.975124	0.985507	0.96
	47	0.941909	0.861004	0.914798					47	0.978903	0.983264	0.982301	0.970149	1	0.96
	48	0.93361	0.868726	0.90583					48	0.970464	0.970711	0.964602	1.00995	0.980676	0.99
	49	0.908714	0.853282	0.919283					49	0.995781	1.00418	0.955752	1.00497	0.966184	0.975
	50	0.917012	0.849421	0.901345					50	0.983122	0.974895	0.955752	0.99005	0.980676	0.975
	51	0.912863	0.849421	0.901345					51	0.974684	0.983264	0.973451	0.995025	0.971014	0.99
	52	0.917012	0.853282	0.887892					52	0.987342	0.983264	0.960177	1.01493	0.980676	1.005
	53	0.896266	0.833977	0.887892					53	0.987342	0.966527	0.955752	0.9801	1.00483	1.01
	54	0.896266	0.861004	0.90583					54	1.00844	0.991632	0.960177	0.995025	0.985507	0.975
	55	0.896266	0.826255	0.901345					55	1.01266	1	0.960177	0.995025	1.00483	0.98
	56	0.908714	0.822394	0.869955					56	0.974684	0.991632	0.964602	0.985075	0.975845	0.97
	57	0.892116	0.826255	0.887892					57	0.995781	0.966527	0.964602	1.02488	0.995169	0.98
	58	0.912863	0.822394	0.883408					58	1.00422	0.983264	0.960177	1	0.995169	1
	59	0.887967	0.80695	0.883408					59	0.995781	1.00418	0.960177	0.995025	0.990338	0.98
	60	0.879668	0.810811	0.878924					60	0.983122	0.991632	0.977876	0.985075	0.995169	0.975
	61	0.892116	0.803089	0.874439					61	0.983122	0.995816	0.951327	0.985075	0.975845	0.955
	62	0.896266	0.803089	0.865471					62	0.974684	0.966527	0.955752	0.970149	0.971014	0.975
	63	0.879668	0.810811	0.878924					63	0.962025	0.958159	0.955752	0.970149	0.971014	0.975
	64	0.883817	0.80695	0.865471					64	0.962025	0.953975	0.938053	0.985075	0.985507	0.975
	65	0.879668	0.80695	0.865471					65	0.962025	0.987448	0.969027	0.955224	0.961353	0.995
	66	0.86722	0.814672	0.860987					66	0.953586	0.962343	0.929204	0.950249	0.966184	0.98
	67	0.879668	0.795367	0.869955					67	0.953586	0.962343	0.955752	0.960199	0.951691	0.955
	68	0.842324	0.776062	0.874439					68	0.974684	0.958159	0.946903	0.965174	0.961353	0.965
	69	0.854772	0.795367	0.852018					69	0.974684	0.945607	0.951327	0.965174	0.966184	0.965
	70	0.883817	0.783784	0.852018					70	0.970464	0.979079	0.960177	0.955224	0.980676	0.955
	71	0.879668	0.791506	0.865471					71	0.962025	0.958159	0.951327	0.975124	0.961353	0.97
	72	0.858921	0.776062	0.869955					72	0.966245	0.983264	0.955752	0.985075	0.961353	0.98
	73	0.863071	0.783784	0.865471					73	0.966245	0.979079	0.929204	0.9801	0.966184	0.955
	74	0.863071	0.779923	0.847534					74	0.978903	1.01255	0.942478	0.950249	0.975845	0.99
	75	0.858921	0.795367	0.852018					75	0.966245	0.970711	0.946903	0.9801	0.966184	0.955
	76	0.871369	0.799228	0.852018					76	0.983122	0.974895	0.973451	0.99005	0.990338	0.97
	77	0.871369	0.776062	0.865471					77	0.970464	0.958159	0.951327	0.960199	0.966184	0.965
	78	0.871369	0.783784	0.874439					78	0.966245	0.974895	0.951327	0.960199	0.961353	1
	79	0.858921	0.779923	0.856502					79	0.974684	0.953975	0.938053	0.9801	0.966184	0.96
	80	0.896266	0.783784	0.869955					80	0.970464	0.974895	0.924779	0.970149	0.966184	0.98
	81	0.871369	0.799228	0.883408					81	0.962025	0.970711	0.929204	0.960199	0.975845	0.985
	82	0.879668	0.80695	0.887892					82	0.966245	0.974895	0.955752	0.965174	0.966184	0.975
	83	0.900415	0.818533	0.892377					83	0.966245	0.962343	0.960177	0.965174	0.966184	0.98
	84	0.892116	0.833977	0.90583					84	0.953586	0.962343	0.955752	0.960199	0.971014	0.97
	85	0.904564	0.857143	0.919283					85	0.962025	0.953975	0.946903	0.985075	0.961353	0.96
	86	0.93361	0.849421	0.93722					86	0.974684	0.949791	0.942478	0.985075	0.956522	0.975
	87	0.925311	0.864865	0.959641					87	0.949367	0.958159	0.942478	0.970149	0.942029	0.965
	88	0.941909	0.895753	0.991031					88	0.953586	0.945607	0.924779	0.950249	0.956522	0.96
	89	0.970954	0.903475	1.05381					89	0.949367	0.949791	0.938053	0.960199	0.961353	0.98
	90	0.987552	0.934363	1.11659					90	0.936709	0.949791	0.955752	0.960199	0.951691	0.945
	91	1.04564	0.965251	1.12556					91	0.970464	0.945607	0.911504	0.965174	0.922705	0.97
	92	1.03734	0.96139	1.18386					92	0.978903	0.962343	0.942478	0.955224	0.956522	0.975
	93	1.08299	0.988417	1.19731					93	0.945148	0.958159	0.946903	0.99005	0.942029	0.975
	94	1.09959	0.996139	1.19283					94	0.932489	0.945607	0.938053	0.940299	0.94686	0.955
	95	1.10373	1.01158	1.19283					95	0.970464	0.92887	0.920354	0.955224	0.94686	0.97
	96	1.13278	0.996139	1.24215					96	0.957806	0.945607	0.920354	0.955224	0.94686	0.945
	97	1.14108	1.03475	1.21076					97	0.953586	0.949791	0.920354	0.960199	0.951691	0.935
	98	1.13278	1.01544	1.24664					98	0.953586	0.937238	0.938053	0.945274	0.966184	0.96
	99	1.14938	1.04633	1.23318					99	0.953586	0.953975	0.933628	0.960199	0.932367	0.955
	100	1.19087	1.05019	1.24664					100	0.945148	0.949791	0.938053	0.960199	0.932367	0.955
	101	1.15353	1.06178	1.21973					101	0.962025	0.958159	0.942478	0.9801	0.975845	0.975
	102	1.17012	1.09652	1.24664					102	0.962025	0.949791	0.977876	0.975124	0.995169	0.96
	103	1.17427	1.0695	1.24664					103	0.978903	0.974895	0.982301	1.01493	0.990338	0.97
	104	1.16597	1.09652	1.24664					104	1.00844	1.01674	0.969027	1.01493	1.00966	0.985
	105	1.17012	1.0888	1.27354					105	1.02954	1.02092	0.99115	1.02488	1.01932	1.015
	106	1.23236	1.10039	1.26009					106	1.02532	1.03347	0.99115	1.06965	1.01932	1.04
	107	1.21992	1.139	1.26906					107	1.02954	1.04184	0.964602	1.04975	1.01932	0.99
	108	1.17842	1.139	1.27354					108	1.03798	1.00418	0.982301	1	1.01449	1.005
	109	1.19087	1.12741	1.30045					109	1.03375	1.02929	0.99115	1.0398	1.03382	1.005
	110	1.18672	1.13127	1.27803					110	1.06329	1.00837	1.00442	1.02985	1.01449	0.995
	111	1.21577	1.16988	1.27803					111	1.04641	1.02929	0.977876	1.03483	1.02899	1.035
	112	1.23652	1.1583	1.26457					112	1.03375	1.02929	1.00885	1.0398	1.01932	1.005
	113	1.21577	1.15058	1.30493					113	1.04641	1.03766	0.973451	1.0398	1.03382	1.02
	114	1.21992	1.15444	1.30045					114	1.05063	1.03766	1.00442	1.02488	1.02899	0.99
	115	1.24066	1.17375	1.32287					115	1.06751	1.03347	0.995575	1.03483	1.03382	1.03
	116	1.24481	1.15058	1.29596					116	1.06751	1.05021	0.99115	1.03483	1.03865	1
	117	1.23236	1.18533	1.30493					117	1.04641	1.06695	1.01327	1.04975	1.04348	1.04
	118	1.26556	1.18533	1.30942					118	1.06751	1.05021	1	1.04975	1.03382	1.04
	119	1.23652	1.19305	1.32287					119	1.05485	1.06276	1.02212	1.03483	1.05314	1.03
	120	1.24066	1.14286	1.30493					120	1.04641	1.05858	1.02212	1.04975	1.02899	1.02
	121	1.21162	1.16216	1.31839					121	1.05907	1.06695	1.00442	1.04478	1.05314	1.01
	122	1.22822	1.11969	1.30942					122	1.04219	1.06276	1.00442	1.05473	1.05797	1.03
	123	1.19087	1.11583	1.29596					123	1.06329	1.07531	1.01327	1.06468	1.04831	1.025
	124	1.23652	1.13127	1.30493					124	1.08439	1.0795	1.04867	1.05473	1.04348	1.025
	125	1.20747	1.12741	1.3139					125	1.08861	1.08368	1.0177	1.0995	1.06763	1.055
	126	1.23652	1.09652	1.30493					126	1.10549	1.09623	1.02212	1.09453	1.08213	1.035
	127	1.22822	1.10039	1.3139					127	1.1097	1.07113	1.02212	1.06468	1.04348	1.025
	128	1.21992	1.12355	1.30942					128	1.08439	1.07531	0.986726	1.06468	1.02415	0.995
	129	1.22407	1.09652	1.30045					129	1.08439	1.05858	0.973451	1.0398	1.01932	1
	130	1.22822	1.10039	1.30493					130	1.06329	1.05439	0.964602	1.01493	1.02899	1.005
	131	1.22822	1.11583	1.3139					131	1.04219	1.03766	0.951327	1.01493	0.990338	1
	132	1.21992	1.08494	1.29596					132	1.02532	1.03347	0.977876	1.01493	0.980676	1.005
	133	1.19087	1.11583	1.30045					133	1.01266	1.0251	0.964602	1	0.980676	0.985
	134	1.22407	1.10039	1.30493					134	1.03375	0.995816	0.973451	1.00995	0.990338	1.005
	135	1.19502	1.07336	1.33632					135	1	1.01674	0.973451	0.985075	0.995169	0.99
	136	1.22407	1.08494	1.30493					136	1.00422	0.995816	0.969027	0.995025	0.985507	0.97
	137	1.21162	1.0888	1.30045					137	0.995781	1.0251	0.969027	1	0.985507	0.99
	138	1.20332	1.11197	1.30493					138	1.00422	1.02092	0.99115	0.985075	0.985507	0.975
	139	1.21577	1.0888	1.30942					139	0.978903	1.00837	0.995575	1	0.985507	0.985
	140	1.21162	1.08494	1.3139					140	0.995781	0.995816	0.960177	1	0.971014	0.995
	141	1.19917	1.08494	1.3139					141	1	0.995816	0.969027	0.99005	0.985507	0.985
	142	1.19087	1.06564	1.33184					142	0.983122	0.987448	0.964602	1.02488	0.995169	1.01
	143	1.19087	1.0695	1.287					143	0.995781	1.00418	0.964602	0.985075	0.980676	0.995
	144	1.19087	1.05791	1.287					144	1.00422	1.00418	0.964602	0.995025	0.995169	0.99
	145	1.18257	1.06564	1.26906					145	1.00422	1	0.99115	0.99005	0.975845	0.99
	146	1.21992	1.06178	1.30942					146	0.987342	0.987448	0.995575	0.99005	0.995169	0.99
	147	1.19917	1.05791	1.28251					147	1	0.991632	0.960177	0.99005	0.980676	0.97
	148	1.18672	1.03861	1.27354					148	0.995781	1.00837	0.969027	0.975124	0.971014	0.965
	149	1.19087	1.04247	1.27803					149	0.987342	0.987448	0.973451	0.950249	0.961353	0.97
	150	1.19087	1.05791	1.287					150	0.991561	0.987448	0.986726	0.99005	0.966184	0.98
	151	1.18672	1.02317	1.27354					151	1.00422	1	0.955752	0.995025	0.966184	0.985
	152	1.17427	1.07722	1.30942					152	0.991561	0.979079	0.986726	1.0199	0.980676	0.965
	153	1.17012	1.03089	1.27803					153	0.995781	1.00418	0.955752	1.00497	0.951691	0.995
	154	1.17842	1.01158	1.26906					154	0.983122	0.966527	0.973451	1.01493	0.966184	0.995
	155	1.17427	1.02703	1.287					155	0.983122	1.01255	0.960177	1.00995	0.966184	0.98

## Sheet: Figure 1h
ΔF
pH	motop1-1	motop1-2	motop1-3		HEK293T-1	HEK293T-2	HEK293T-3	HEK293T-4	HEK293T-5	HEK293T-6
7.4	1.00069	1	1.00673		1.00211	0.998605	0.986726	0.995854	1	0.995833
9.5	0.865837	0.785715	0.857997		0.953586	0.943515	0.928466	0.952736	0.94847	0.953333
4	1.24343	1.17181	1.31016		1.08931	1.0802	1.01844	1.0738	1.05153	1.02667
9.5	-0.134855	-0.214285	-0.148729		-0.0485237	-0.0550907	-0.0582597	-0.0431177	-0.0515297	-0.0425
4	0.242738	0.171815	0.303438		0.087201	0.08159	0.031711	0.0779435	0.0515298	0.0308333

## Sheet: Figure 1j
	tau on Time constants (ms)
pH
8	318.78	125.63	146.47	192.14
8.5	83.2	271.06	253.29	110.32	147.04	147.29
9	62.11	191.02	218.22	61.11	69.82
9.5	91.26	87.59	75.48	61.23
10	57.99	59.71	59.09	42.32
10.5	60.47	49.75	59.1	45.12

## Sheet: Figure 2i
	WT							mK221A								mR554A
	1	2	3	4	5			1	2	3	4	5	6	7		1	2	3
tau on (ms)	61.03	85.946	57.54	108.01	132.86			55.555	35.103	47.058	42.676	58.632	156.23	156.4		69.966	108.28	42.78

## Sheet: Figure 2j
Currents (nA)
	pH	mK221A										HEK293T				mR554A
	8	1.744	0	1.745	1.938	3.875	4.409	3.51	16.05	15.41		3.682	3.488	1.55		4.807	0	0	6.25	0
	8.5	1.938	0	5.038	5.038	7.363	7.516	4.345	18.56	9.713		5.232	4.263	3.488		8.172	0	0	12.02	0
	9	1.55	3.875	11.04	14.15	8.138	10.02	4.512	18.06	15.74		2.131	0	6.782		13.94	11.06	10.1	39.9	20.19
	9.5	0.872	3.1	17.63	22.67	8.526	11.02	3.51	14.05	19.43		22.48	0	9.107		19.71	24.04	25	59.61	41.34
	10	8.429	5.813	30.81	36.43	7.751	12.03	5.181	28.1	50.91		16.47	1.163	8.526		35.57	55.77	62.01	142.8	131.7
	10.5	9.495	7.751	39.72	57.74	6.201	17.04	7.186	81.05	19.09		12.4	3.488	9.495		50	91.82	97.59	207.7	192.3
	4	834	725.5	1519	1129	1547	1765	1357	1415			6.201	14.73	15.11		1385	1846	1300	2084	1454

## Sheet: Figure 2k
IpHo/IpH4.0
	1	2	3	4	5	6	7	8	9	10	11	12
pH	mOTOP1
8.5	0.167771	0.062017	0.103952	0.047715	0.130922	0.051017	0.083745	0.069115	0.0898	0.111111	0.05497	0.044524
9	0.226972	0.095911	0.163853	0.07044	0.208227	0.046772	0.122497	0.11788	0.153046	0.153601	0.052818	0.04837
9.5	0.285068	0.130855	0.205074	0.087481	0.207281	0.074828	0.139402	0.152442	0.173424	0.17731	0.072578	0.061638
10	0.372766	0.198699	0.284688	0.148876	0.281844	0.132655	0.198765	0.202028	0.222458	0.234544	0.068625	0.081763
pH	mH185A
8.5	0.0189733	0.0535108	0.0317054
9	0.0106039	0.0793428	0.0429005
9.5	0.0424157	0.127288	0.0662145
10	0.1384	0.306323	0.0867571
pH	mK187A
8.5	0.083772	0.116833	0.093917
9	0.145229	0.191534	0.129401
9.5	0.190684	0.2126	0.175484
10	0.286777	0.30259	0.217972
pH	mK221A
8.5	0.002747	0.01189	0.005391	0.002054	0.002067	0	0.001645	0.006208
9	0.009729	0.022099	0.009804	0.003486	0.005789	0.002907	0.007016	0.009617
9.5	0.017971	0.030786	0.016911	0.005478	0.007939	0.006904	0.014913	0.014221
10	0.033424	0.0439	0.030155	0.012077	0.014885	0.017445	0.032897	0.029646
pH	mH222A
8.5	0.065085	0.05538	0.076726
9	0.072477	0.083373	0.11551
9.5	0.093923	0.116449	0.153434
10	0.133846	0.186698	0.254259
pH	mR554A
8.5	0.004249	0	0.005768	0.005952	0.011863	0.0059
9	0.0115	0.005991	0.019146	0.010415	0.025172	0.010065
9.5	0.022998	0.013023	0.028604	0.030947	0.046587	0.014231
10	0.05026	0.030211	0.068522	0.033612	0.080149	0.025682

[truncated: 3 more sheets: Figure 3e, Figure 3f, Figure 4a]
