# Supplementary material for: Vertebrate OTOP1 is also an alkali-activated channel
Source: Nat Commun. 2023 Jan 3;14:26. doi: 10.1038/s41467-022-35754-9 (PMC9810603; doi:10.1038/s41467-022-35754-9)
Supplement: Supplementary file 3 — Source Data [file 41467_2022_35754_MOESM3_ESM.zip › source data/Source Data2.xlsx]

## Sheet: Figure S1b
ΔI (pA)
	[H+]	mOTOP1
	3.16228e-07	31.85	26.71	12.33	24.66	5.651	6.679	5.806	14.52	5.806	13.55	16.45
	1e-06	58.57	127.4	0	94.53	14.38	13.87	9.677	23.71	8.71	32.9	21.29
	3.16228e-06	412	916.5	635	645.3	254.8	132.5	36.77	206.1	34.35	102.6	89.3
	1e-05	1217	1422	1455	1360	982.3	937.1	474.2	1301	590.3	867.1	952.3
	3.16228e-05	2474	2913	3370	2778	1989	1743	1123	2106	1695	1819	2090
	[H+]	untrans
	3.16228e-07	0	0	0	0	2.569	3.629	0	4.355	1.935	2.903
	1e-06	0	0	0	1.284	0	5.323	0	4.113	2.903	5.323
	3.16228e-06	0	10.27	0	3.596	0	5.565	4.113	5.806	6.532	6.29
	1e-05	0	16.44	4.11	3.853	9.247	5.081	9.194	6.048	8.71	7.5
	3.16228e-05	0	18.49	5.137	4.367	13.36	4.597	7.984	7.742	8.71	8.71

## Sheet: Figure S2f
	pH	Current duration time(s)
	8	75.6294	113.414	106.554	98.9209	88.5476	62.8789	68.7322	104.476	100.488	170.912
	8.5	70.017	138.041	189.754	100.275	114.341	118.993	133.357	98.9673
	9	201.165	119.656	77.1521	81.4292	106.245	74.8165
	9.5	128.79	86.5228	168.174	90.9926	62.8789	44.3956	115.246	131.451	86.584
	10	151.892	148.678	135.277	58.2508	92.1627	90.1324	53.1074	148.445

## Sheet: Figure S3b
		Erev (mV)
	time(s)	1	2	3	4	5	6
	1	-122.64	-112.61	-119.91	-122.64	-114.44	-111.7
	2	-111.7	-97.57	-107.6	-110.33	-104.86	-100.76
	3	-105.32	-88.45	-98.94	-100.3	-100.76	-94.8
	4	-98.02	-82.52	-94.38	-94.83	-97.11	-88.91

## Sheet: Figure S3c
	Time (s)	Measured Currents (pA)							Predicted Currents (pA)
	1	941.5	1339	1662	860.6	588.4	1309		941.5	1339	1662	860.6	588.4	1309
	2	742.9	1044	1339	669.3	500.2	1309		857.514	1160.16	1491.38	774.217	539.144	1180.8
	3	654.6	867.9	1162	581.1	448.7	963.5		808.535	1051.72	1371.35	703.834	518.063	1110.95
	4	588.4	809.1	1044	514.9	408.2	860.6		752.494	981.212	1308.14	665.449	499.297	1041.93

## Sheet: Figure S3d
	Time (s)	Measured Currents (pA)							Predicted Currents (pA)
	4	588.4	809.1	1044	514.9	408.2	860.6		752.494	981.212	1308.14	665.449	499.297	1041.93

## Sheet: Figure S4a
current density ΔI(pA)/C(pF)
	pH	WT										WT:K221A 1:1											WT:K221A 1:1.5
	8	5.35182	11.5523	14.4239	1.06336	2.82185	2.7148	8.09306	3.88968	9.73518		1.28863	10.1646	2.0882	5.22387	2.18895	0.539597	3.88557	1.29296	1.28702	12.4251		2.72081	1.65254	3.16961	2.65416	0.985989	0.32645	0.919919	0.490909
	9	25.7369	54.458	71.847	6.07163	15.9205	11.7816	29.1915	18.6903	41.7717		9.87979	49.1178	13.9232	24.7599	11.3291	4.31711	18.0597	4.92915	5.33276	48.1643		12.1066	9.39627	18.5166	14.4786	5.21016	1.44548	2.86743	2.78222

## Sheet: Figure S4b
Inhibition efficiency of 1 mM Zn2+
	pH	WT								1/2WT+1/2K221A								1/2WT+1/2R554A
	8	0.930562	0.879614	1	0.967479	0.955802	0.908	0.933976		0.975758	0.828569	1	0.894741	0.938355	0.929238			0.971956	1	1	0.980593	0.954283	0.805608	0.876618
	9	0.967484	0.910436	0.91148	0.957745	0.878644	0.865549	0.874996		0.927647	0.793121	0.838247	0.924667	0.931591	0.870142	0.859102		0.866409	0.95632	0.875468	0.929157	0.857856

## Sheet: Figure S5e
		ΔI/IpH9
	[Ca2+] (mM)	1	2	3	4	5	6	7	8
	5	0.070191	0.035198	0.056188	0
	12	0.027335	0.057637	0	0.056803	0.012363	0.090966	0.144529	0.013111
	42	0.226227	0.100035	0.095215	0.157904	0.12243	0.057951
	62	-0.1311	-0.01754	0.338428	0.161061	0	0.29286

## Sheet: Figure S7b
Currents (pA)
	pH	untrans						tlt							mlh
	8	7.815	4.597	4.137	4.137	5.516		6.34	4.278	9.214	6.91	7.239	9.872		3.17	3.804	3.487	7.925
	8.5	14.71	9.194	10.57	7.815	12.41		16.48	9.214	21.72	16.45	16.45	19.74		9.51	8.876	10.78	12.05
	9	22.53	11.03	15.63	11.95	14.71		25.36	12.18	36.85	27.97	20.4	32.25		14.58	21.56	18.07	16.48
	9.5	24.36	17.47	14.25	13.33	20.69		31.7	17.77	52.65	42.78	23.03	37.51		26.63	38.04	25.36	17.12
	10	30.34	22.07	17.47	11.03	24.82		40.58	22.7	84.24	69.1	27.64	42.78		50.72	72.27	34.87	21.87
	10.5	37.24	30.34	20.23	18.39	33.65		49.45	27.97	123.1	98.06	36.85	44.75		91.93	115.4	50.09	28.85
	4	13.33	11.03	27.12	22.98	20.69		36.77	30.27	72.39	61.86	152.7	84.24		77.35	116.7	129.3	45.65

## Sheet: Figure S7c
IpHtest (pA)/C (pF)
	pH	WT					tlt							mlh
	8	5.47259	3.2098	6.45022	8.26129		0.411421	0.433479	0.53015	0.509211	0.533456	1.02036		0.222769	0.321555	0.265171	0.6417
	8.5	10.7333	9.37627	14.1504	19.6546		1.06943	0.933631	1.24971	1.21223	1.21223	2.04031		0.668306	0.750296	0.819772	0.975709
	9	14.5207	14.7793	19.5617	27.6351		1.64569	1.23417	2.12025	2.06116	1.50332	3.33333		1.0246	1.82248	1.37414	1.33441
	9.5	18.2375	18.4974	22.5812	35.0399		2.05711	1.80059	3.02934	3.15254	1.69713	3.877		1.8714	3.21555	1.92852	1.38624
	10	23.848	25.6784	29.8701	50.1329		2.63335	2.30013	4.84695	5.09211	2.03685	4.42171		3.5643	6.10905	2.65171	1.77085
	10.5	29.4618	33.2766	36.1201	68.3702		3.20896	2.83413	7.08285	7.22623	2.71555	4.62532		6.4603	9.75486	3.80912	2.33603
	4	63.9758	90.1985	127.354	175.465		2.38611	3.06718	4.16513	4.55858	11.2528	8.70698		5.4357	9.86475	9.8327	3.69636

[truncated: 1 more sheets: Figure S8]
